# Supplementary material for: In-Vitro Characterization of Growth Inhibition against the Gut Pathogen of Potentially Probiotic Lactic Acid Bacteria Strains Isolated from Fermented Products
Source: Microorganisms. 2021 Oct 13;9(10):2141. doi: 10.3390/microorganisms9102141 (PMC8537437; doi:10.3390/microorganisms9102141)
Supplement: Supplementary file 1 [file microorganisms-09-02141-s001.zip]

Archive with 1 entries (1 files):
- microorganisms-1400086-supplementary.pdf
